# Supplementary material for: Tracking Epidermal Cortisol and Oxytocin in Managed Bottlenose Dolphins as Potential Non-Invasive Physiological Welfare Indicators
Source: Animals (Basel). 2025 Sep 8;15(17):2628. doi: 10.3390/ani15172628 (PMC12427215; doi:10.3390/ani15172628)
Supplement: Supplementary file 1 [file animals-15-02628-s001.zip]

Archive with 1 entries (1 files):
- animals-3806232-supplementary.pdf
